# Supplementary material for: Hidden Species Diversity was Explored in Two Genera of Catapyrenioid Lichens (Verrucariaceae, Ascomycota) from the Deserts of China
Source: J Fungi (Basel). 2022 Jul 13;8(7):729. doi: 10.3390/jof8070729 (PMC9319096; doi:10.3390/jof8070729)
Supplement: Supplementary file 1 [file jof-08-00729-s001.zip]

Archive with 1 entries (1 files):
- jof-1794430-supplementary.pdf
